# Supplementary material for: The PXDLS linear motif regulates circadian rhythmicity through protein–protein interactions
Source: Nucleic Acids Res. 2018 Jul 3;46(14):7469–70. doi: 10.1093/nar/gky629 (PMC6101597; doi:10.1093/nar/gky629)
Supplement: Supplementary Data [file gky629_supplemental_files.zip]

Archive with 4 entries (4 files):
- New_Figs_S8_S9.pptx
- New_Supp_Captions.docx
- Supp_Figs.pptx
- Supp_Text.docx
